# Supplementary material for: Cross-Talk Between Intestinal Microbiota and Host Gene Expression in Gilthead Sea Bream (Sparus aurata) Juveniles: Insights in Fish Feeds for Increased Circularity and Resource Utilization
Source: Front Physiol. 2021 Oct 5;12:748265. doi: 10.3389/fphys.2021.748265 (PMC8523787; doi:10.3389/fphys.2021.748265)
Supplement: Supplementary file 4 [file Table_4.XLSX]

## Sheet: VIP(2)_1_plsda
Supplementary Table 4. List of discriminant OTUs (VIP ≥ 1).
Primary ID	VIP[1:2]	KEGG Code
d:Bacteria,p:Proteobacteria,c:Gammaproteobacteria,o:Pseudomonadales,f:Moraxellaceae,g:Acinetobacter,s:Acinetobacter_baumannii	1.19452	abab
d:Bacteria,p:Proteobacteria,c:Gammaproteobacteria,o:Pseudomonadales,f:Pseudomonadaceae,g:Azotobacter,s:Azotobacter_salinestris	1.07023	acx
d:Bacteria,p:Proteobacteria,c:Alphaproteobacteria,o:Caulobacterales,f:Caulobacteraceae,g:Brevundimonas,s:Brevundimonas_vesicularis	1.09219	brl
d:Bacteria,p:Proteobacteria,c:Alphaproteobacteria,o:Caulobacterales,f:Caulobacteraceae,g:Brevundimonas,s:Brevundimonas_poindexterae	1.01171	bsb
d:Bacteria,p:Actinobacteria,c:Actinobacteria,o:Actinomycetales,f:Geodermatophilaceae,g:Blastococcus,s:Blastococcus_aggregatus	1.10267	bsd
d:Bacteria,p:Proteobacteria,c:Alphaproteobacteria,o:Caulobacterales,f:Caulobacteraceae,g:Caulobacter,s:Caulobacter_mirabilis	1.07279	ccr
d:Bacteria,p:Firmicutes,c:Bacilli,o:Lactobacillales,f:Carnobacteriaceae,g:Carnobacterium,s:Carnobacterium_jeotgali	1.07442	cml
d:Bacteria,p:Firmicutes,c:Clostridia,o:Clostridiales,f:Clostridiaceae_1,g:Clostridium_sensu_stricto,s:Clostridium_aciditolerans	1.55869	cpe
d:Bacteria,p:Chloroflexi,c:Thermomicrobia	1.00387	det
d:Bacteria,p:Firmicutes,c:Bacilli,o:Lactobacillales,f:Enterococcaceae,g:Enterococcus,s:Enterococcus_columbae	1.18572	edu
d:Bacteria,p:Proteobacteria,c:Gammaproteobacteria,o:Pasteurellales,f:Pasteurellaceae,g:Haemophilus,s:Haemophilus_pittmaniae	1.00485	hpaz
d:Bacteria,p:Actinobacteria,c:Actinobacteria,o:Acidimicrobiales,f:Iamiaceae,g:Iamia,s:Iamia_majanohamensis	1.06864	lmoi
d:Bacteria,p:Proteobacteria,c:Alphaproteobacteria,o:Rhizobiales,f:Phyllobacteriaceae,g:Mesorhizobium,s:Mesorhizobium_opportunistum	1.05262	mlo
d:Bacteria,p:Actinobacteria,c:Actinobacteria,o:Actinomycetales,f:Geodermatophilaceae,g:Modestobacter,s:Modestobacter_multiseptatus	1.07489	mmar
d:Bacteria,p:Proteobacteria,c:Alphaproteobacteria,o:Sphingomonadales,f:Sphingomonadaceae,g:Novosphingobium,s:Novosphingobium_chloroacetimidivorans	1.37513	nre
d:Bacteria,p:Proteobacteria,c:Gammaproteobacteria,o:Pseudomonadales,f:Moraxellaceae,g:Psychrobacter,s:Psychrobacter_piscatorii	1.34319	par
d:Bacteria,p:Proteobacteria,c:Gammaproteobacteria,o:Pseudomonadales,f:Pseudomonadaceae,g:Pseudomonas,s:Pseudomonas_aeruginosa	1.07398	pba
d:Bacteria,p:Proteobacteria,c:Gammaproteobacteria,o:Alteromonadales,f:Pseudoalteromonadaceae,g:Pseudoalteromonas,s:Pseudoalteromonas_espejiana	1.07757	pbw
d:Bacteria,p:Proteobacteria,c:Gammaproteobacteria,o:Pseudomonadales,f:Pseudomonadaceae,g:Pseudomonas,s:Pseudomonas_flavescens	1.07857	pch
d:Bacteria,p:Proteobacteria,c:Gammaproteobacteria,o:Pseudomonadales,f:Pseudomonadaceae,g:Pseudomonas,s:Pseudomonas_fulva	1.2098	pcp
d:Bacteria,p:Proteobacteria,c:Alphaproteobacteria,o:Rhodobacterales,f:Rhodobacteraceae,g:Paracoccus,s:Paracoccus_koreensis	1.07618	pde
d:Bacteria,p:Proteobacteria,c:Gammaproteobacteria,o:Pseudomonadales,f:Pseudomonadaceae,g:Pseudomonas,s:Pseudomonas_kilonensis	1.40918	pmk
d:Bacteria,p:Proteobacteria,c:Gammaproteobacteria,o:Pseudomonadales,f:Pseudomonadaceae,g:Pseudomonas,s:Pseudomonas_matsuisoli	1.49913	pmon
d:Bacteria,p:Proteobacteria,c:Gammaproteobacteria,o:Pseudomonadales,f:Pseudomonadaceae,g:Pseudomonas,s:Pseudomonas_pseudoalcaligenes	1.00615	ppf
d:Bacteria,p:Proteobacteria,c:Gammaproteobacteria,o:Pseudomonadales,f:Moraxellaceae,g:Psychrobacter	1.32464	prw
d:Bacteria,p:Proteobacteria,c:Alphaproteobacteria,o:Rhodobacterales,f:Rhodobacteraceae,g:Paracoccus,s:Paracoccus_yeei	1.07448	pye
d:Bacteria,p:Proteobacteria,c:Alphaproteobacteria,o:Rhodobacterales,f:Rhodobacteraceae,g:Roseibacterium,s:Roseibacterium_elongatum	1.04502	red
d:Bacteria,p:Proteobacteria,c:Alphaproteobacteria,o:Rhodobacterales,f:Rhodobacteraceae,g:Rhodovulum,s:Rhodovulum_phaeolacus	1.41664	rhm
d:Bacteria,p:Firmicutes,c:Bacilli,o:Bacillales,f:Staphylococcaceae,g:Staphylococcus,s:Staphylococcus_carnosus	1.05823	saa
d:Bacteria,p:Firmicutes,c:Bacilli,o:Bacillales,f:Staphylococcaceae,g:Staphylococcus,s:Staphylococcus_agnetis	1.12727	sagq
d:Bacteria,p:Firmicutes,c:Bacilli,o:Bacillales,f:Staphylococcaceae,g:Staphylococcus,s:Staphylococcus_chromogenes	1.08384	scap
d:Bacteria,p:Firmicutes,c:Bacilli,o:Bacillales,f:Staphylococcaceae,g:Staphylococcus,s:Staphylococcus_devriesei	1.30347	sdt
d:Bacteria,p:Proteobacteria,c:Alphaproteobacteria,o:Sphingomonadales,f:Sphingomonadaceae,g:Sphingomonas,s:Sphingomonas_oligophenolica	1.92755	snj
d:Bacteria,p:Firmicutes,c:Bacilli,o:Bacillales,f:Staphylococcaceae,g:Staphylococcus,s:Staphylococcus_pasteuri	1.00419	sxl
d:Bacteria,p:Proteobacteria,c:Gammaproteobacteria,o:Vibrionales,f:Vibrionaceae,g:Vibrio,s:Vibrio_sagamiensis	1.41267	vag
d:Bacteria,p:Proteobacteria,c:Gammaproteobacteria,o:Vibrionales,f:Vibrionaceae,g:Vibrio,s:Vibrio_gallaecicus	1.20489	vej
d:Bacteria,p:Proteobacteria,c:Gammaproteobacteria,o:Vibrionales,f:Vibrionaceae,g:Vibrio,s:Vibrio_scophthalmi	1.29219	vsc
d:Bacteria,p:Proteobacteria,c:Gammaproteobacteria,o:Vibrionales,f:Vibrionaceae,g:Vibrio,s:Vibrio_ichthyoenteri	1.5327	vsp
d:Bacteria,p:Proteobacteria,c:Gammaproteobacteria,o:Pseudomonadales,f:Moraxellaceae,g:Acinetobacter,s:Acinetobacter_lwoffii	1.07935
d:Bacteria,p:Proteobacteria,c:Gammaproteobacteria,o:Pseudomonadales,f:Moraxellaceae,g:Acinetobacter	1.55013
d:Bacteria,p:Firmicutes,c:Bacilli,o:Bacillales,f:Staphylococcaceae,g:Staphylococcus,s:Staphylococcus_caprae	1.21013
d:Bacteria,p:Firmicutes	1.81631
d:Bacteria,p:Firmicutes,c:Negativicutes,o:Selenomonadales,f:Veillonellaceae,g:Pelosinus	1.73997
d:Bacteria,p:Firmicutes,c:Bacilli,o:Bacillales	1.7249
d:Bacteria,p:Firmicutes,c:Negativicutes,o:Selenomonadales,f:Veillonellaceae,g:Psychrosinus	1.6268
d:Bacteria,p:Actinobacteria,c:Actinobacteria,o:Actinomycetales,f:Propionibacteriaceae,g:Propionibacterium	1.55216
d:Bacteria,p:Firmicutes,c:Bacilli,o:Lactobacillales,f:Streptococcaceae,g:Streptococcus	1.51708
d:Bacteria,p:Firmicutes,c:Bacilli,o:Bacillales,f:Staphylococcaceae,g:Staphylococcus	1.49562
d:Bacteria,p:Firmicutes,c:Clostridia,o:Clostridiales,f:Clostridiaceae_1	1.47377
d:Bacteria,p:Proteobacteria,c:Gammaproteobacteria,o:Enterobacteriales,f:Enterobacteriaceae,g:Escherichia/Shigella	1.45688
d:Bacteria,p:Proteobacteria,c:Alphaproteobacteria,o:Sphingomonadales,f:Sphingomonadaceae	1.45432
d:Bacteria,p:Proteobacteria,c:Alphaproteobacteria,o:Sphingomonadales,f:Sphingomonadaceae,g:Sphingomonas,s:Sphingomonas_jaspsi	1.44539
d:Bacteria,p:Proteobacteria,c:Gammaproteobacteria,o:Enterobacteriales,f:Enterobacteriaceae,g:Serratia,s:Serratia_nematodiphila	1.44141
d:Bacteria	1.41599
d:Bacteria,p:Proteobacteria,c:Betaproteobacteria,o:Burkholderiales,f:Oxalobacteraceae,g:Massilia,s:Massilia_varians	1.40531
d:Bacteria,p:Proteobacteria,c:Betaproteobacteria,o:Burkholderiales,f:Oxalobacteraceae,g:Noviherbaspirillum,s:Noviherbaspirillum_suwonense	1.3973
d:Bacteria,p:Firmicutes,c:Bacilli	1.39453
d:Bacteria,p:Proteobacteria,c:Alphaproteobacteria,o:Rhodospirillales,f:Rhodospirillaceae,g:Skermanella,s:Skermanella_aerolata	1.37373
d:Bacteria,p:Firmicutes,c:Bacilli,o:Lactobacillales,f:Streptococcaceae,g:Streptococcus,s:Streptococcus_cristatus	1.33301
d:Bacteria,p:Bacteroidetes,c:Flavobacteriia,o:Flavobacteriales,f:Flavobacteriaceae,g:Mariniflexile,s:Mariniflexile_soesokkakense	1.31775
d:Bacteria,p:Firmicutes,c:Clostridia,o:Clostridiales	1.30953
d:Bacteria,p:Proteobacteria,c:Betaproteobacteria,o:Burkholderiales	1.28504
d:Bacteria,p:Firmicutes,c:Bacilli,o:Lactobacillales,f:Leuconostocaceae,g:Leuconostoc,s:Leuconostoc_palmae	1.27782
d:Bacteria,p:Proteobacteria,c:Alphaproteobacteria,o:Rhodospirillales	1.27743
d:Bacteria,p:Proteobacteria,c:Alphaproteobacteria,o:Rhodobacterales,f:Rhodobacteraceae,g:Maritimibacter,s:Maritimibacter_alkaliphilus	1.21456
d:Bacteria,p:Proteobacteria,c:Alphaproteobacteria,o:Caulobacterales,f:Caulobacteraceae,g:Phenylobacterium,s:Phenylobacterium_koreense	1.19978
d:Bacteria,p:Firmicutes,c:Bacilli,o:Bacillales,f:Bacillaceae_1,g:Anoxybacillus,s:Anoxybacillus_flavithermus	1.1992
d:Bacteria,p:Proteobacteria,c:Alphaproteobacteria,o:Sphingomonadales,f:Sphingomonadaceae,g:Sphingomonas	1.19909
d:Bacteria,p:Proteobacteria,c:Gammaproteobacteria,o:Alteromonadales,f:Colwelliaceae,g:Thalassotalea,s:Thalassotalea_agariperforans	1.19748
d:Bacteria,p:Proteobacteria,c:Alphaproteobacteria,o:Sphingomonadales,f:Sphingomonadaceae,g:Sphingomonas,s:Sphingomonas_pituitosa	1.19252
d:Bacteria,p:Bacteroidetes,c:Flavobacteriia,o:Flavobacteriales,f:Flavobacteriaceae	1.18185
d:Bacteria,p:Proteobacteria,c:Gammaproteobacteria,o:Pseudomonadales,f:Moraxellaceae,g:Acinetobacter,s:Acinetobacter_ursingii	1.16577
d:Bacteria,p:Proteobacteria,c:Gammaproteobacteria,o:Pseudomonadales,f:Moraxellaceae	1.15925
d:Bacteria,p:Actinobacteria,c:Actinobacteria,o:Actinomycetales,f:Nocardioidaceae,g:Nocardioides	1.15913
d:Bacteria,p:Proteobacteria,c:Gammaproteobacteria,o:Pasteurellales,f:Pasteurellaceae,g:Haemophilus,s:Haemophilus_parainfluenzae	1.14235
d:Bacteria,p:Proteobacteria,c:Gammaproteobacteria,o:Pseudomonadales,f:Pseudomonadaceae,g:Pseudomonas,s:Pseudomonas_simiae	1.13727
d:Bacteria,p:Proteobacteria,c:Gammaproteobacteria,o:Pseudomonadales,f:Moraxellaceae,g:Acinetobacter,s:Acinetobacter_gyllenbergii	1.13458
d:Bacteria,p:Proteobacteria,c:Alphaproteobacteria,o:Rhizobiales,f:Methylobacteriaceae,g:Methylobacterium	1.11661
d:Bacteria,p:Proteobacteria,c:Gammaproteobacteria,o:Pseudomonadales,f:Moraxellaceae,g:Enhydrobacter,s:Enhydrobacter_aerosaccus	1.11573
d:Bacteria,p:Proteobacteria,c:Betaproteobacteria,o:Burkholderiales,f:Oxalobacteraceae,g:Massilia,s:Massilia_namucuonensis	1.10168
d:Bacteria,p:Proteobacteria,c:Alphaproteobacteria,o:Sphingomonadales,f:Erythrobacteraceae,g:Erythrobacter,s:Erythrobacter_flavus	1.09628
d:Bacteria,p:Firmicutes,c:Bacilli,o:Lactobacillales,f:Streptococcaceae,g:Streptococcus,s:Streptococcus_sinensis	1.09605
d:Bacteria,p:Actinobacteria,c:Actinobacteria,o:Actinomycetales,f:Nocardioidaceae,g:Nocardioides,s:Nocardioides_daedukensis	1.09577
d:Bacteria,p:Proteobacteria,c:Alphaproteobacteria,o:Rhodobacterales,f:Rhodobacteraceae,g:Pleomorphobacterium,s:Pleomorphobacterium_xiamenense	1.08984
d:Bacteria,p:Proteobacteria,c:Betaproteobacteria,o:Burkholderiales,f:Oxalobacteraceae,g:Massilia,s:Massilia_consociata	1.08886
d:Bacteria,p:Microgenomates,g:Microgenomates_genera_incertae_sedis	1.08608
d:Bacteria,p:Proteobacteria,c:Gammaproteobacteria,o:Pseudomonadales,f:Pseudomonadaceae,g:Pseudomonas,s:Pseudomonas_salomonii	1.08375
d:Bacteria,p:Proteobacteria,c:Alphaproteobacteria,o:Rhodobacterales,f:Rhodobacteraceae,g:Oceanicola,s:Oceanicola_nitratireducens	1.0796
d:Bacteria,p:Actinobacteria,c:Actinobacteria,o:Actinomycetales,f:Mycobacteriaceae,g:Mycobacterium	1.07761
d:Bacteria,p:Proteobacteria,c:Gammaproteobacteria,o:Vibrionales,f:Vibrionaceae,g:Photobacterium	1.07747
d:Bacteria,p:Verrucomicrobia,c:Verrucomicrobiae,o:Verrucomicrobiales,f:Rubritaleaceae,g:Rubritalea,s:Rubritalea_spongiae	1.07459
d:Bacteria,p:Proteobacteria,c:Alphaproteobacteria,o:Rhizobiales,f:Hyphomicrobiaceae,g:Maritalea,s:Maritalea_myrionectae	1.07426
d:Bacteria,p:Proteobacteria,c:Alphaproteobacteria,o:Rhodobacterales,f:Rhodobacteraceae,g:Thalassobius,s:Thalassobius_mediterraneus	1.07363
d:Bacteria,p:Proteobacteria,c:Alphaproteobacteria,o:Rhodobacterales,f:Rhodobacteraceae,g:Paracoccus,s:Paracoccus_carotinifaciens	1.07281
d:Bacteria,p:Proteobacteria,c:Alphaproteobacteria,o:Rhodobacterales,f:Rhodobacteraceae,g:Aliiroseovarius,s:Roseovarius_crassostreae	1.07255
d:Bacteria,p:Proteobacteria,c:Alphaproteobacteria,o:Rhodobacterales,f:Rhodobacteraceae,g:Thioclava,s:Thioclava_pacifica	1.07221
d:Bacteria,p:Proteobacteria,c:Gammaproteobacteria,o:Vibrionales,f:Vibrionaceae,g:Vibrio,s:Vibrio_alfacsensis	1.07006
d:Bacteria,p:Proteobacteria,c:Gammaproteobacteria,o:Pseudomonadales,f:Moraxellaceae,g:Psychrobacter,s:Psychrobacter_celer	1.07002
d:Bacteria,p:Proteobacteria,c:Alphaproteobacteria,o:Rhodobacterales,f:Rhodobacteraceae,g:Aliiroseovarius,s:Roseovarius_sediminilitoris	1.06975
d:Bacteria,p:Proteobacteria,c:Alphaproteobacteria,o:Rhodobacterales,f:Rhodobacteraceae,g:Haematobacter,s:Haematobacter_missouriensis	1.06137
d:Bacteria,p:Proteobacteria,c:Gammaproteobacteria,o:Chromatiales,f:Thioalkalispiraceae,g:Thioprofundum,s:Thioprofundum_lithotrophicum	1.06108
d:Bacteria,p:Proteobacteria,c:Alphaproteobacteria,o:Sphingomonadales,f:Sphingomonadaceae,g:Sphingomonas,s:Sphingomonas_rubra	1.05671
d:Bacteria,p:Proteobacteria,c:Alphaproteobacteria,o:Rhodobacterales,f:Rhodobacteraceae,g:Gemmobacter,s:Gemmobacter_nectariphilus	1.05236
d:Bacteria,p:Proteobacteria,c:Alphaproteobacteria,o:Rhodobacterales,f:Rhodobacteraceae,g:Falsirhodobacter,s:Falsirhodobacter_deserti	1.05145
d:Bacteria,p:Bacteroidetes,c:Bacteroidia,o:Bacteroidales,f:Prevotellaceae	1.04847
d:Bacteria,p:Proteobacteria,c:Alphaproteobacteria,o:Rhodobacterales,f:Rhodobacteraceae,g:Litoreibacter,s:Litoreibacter_ponti	1.04843
d:Bacteria,p:Proteobacteria,c:Betaproteobacteria,o:Burkholderiales,f:Burkholderiaceae,g:Lautropia,s:Lautropia_mirabilis	1.04546
d:Bacteria,p:Proteobacteria,c:Gammaproteobacteria,o:Enterobacteriales,f:Enterobacteriaceae,g:Pantoea,s:Pantoea_agglomerans	1.03989
d:Bacteria,p:Proteobacteria,c:Alphaproteobacteria,o:Sphingomonadales,f:Sphingomonadaceae,g:Sphingomonas,s:Sphingomonas_melonis	1.03781
d:Bacteria,p:Firmicutes,c:Bacilli,o:Bacillales,f:Bacillales_Incertae_Sedis_XI,g:Gemella,s:Gemella_sanguinis	1.03232
d:Bacteria,p:Spirochaetes,c:Spirochaetia,o:Spirochaetales,f:Brevinemataceae,g:Brevinema,s:Brevinema_andersonii	1.02584
d:Bacteria,p:Cyanobacteria/Chloroplast,c:Chloroplast,f:Chloroplast	1.02243
d:Bacteria,p:Actinobacteria,c:Actinobacteria,o:Actinomycetales,f:Nocardioidaceae,g:Nocardioides,s:Nocardioides_alpinus	1.02234
d:Bacteria,p:Firmicutes,c:Bacilli,o:Bacillales,f:Bacillaceae_1	1.02126
d:Bacteria,p:Proteobacteria,c:Alphaproteobacteria,o:Caulobacterales,f:Caulobacteraceae	1.0169
d:Bacteria,p:Firmicutes,c:Bacilli,o:Bacillales,f:Bacillales_Incertae_Sedis_XI,g:Gemella,s:Gemella_haemolysans	1.01583
d:Bacteria,p:Actinobacteria,c:Actinobacteria,o:Actinomycetales,f:Micrococcaceae,g:Arthrobacter,s:Arthrobacter_siccitolerans	1.01255
d:Bacteria,p:Proteobacteria,c:Gammaproteobacteria,o:Salinisphaerales,f:Salinisphaeraceae,g:Salinisphaera,s:Salinisphaera_japonica	1.01192
d:Bacteria,p:Proteobacteria,c:Alphaproteobacteria,o:Rhodobacterales,f:Rhodobacteraceae,g:Celeribacter,s:Celeribacter_marinus	1.01066
d:Bacteria,p:Proteobacteria,c:Alphaproteobacteria,o:Rhodospirillales,g:Reyranella,s:Reyranella_massiliensis	1.01065
d:Bacteria,p:Proteobacteria,c:Gammaproteobacteria,o:Pseudomonadales,f:Moraxellaceae,g:Psychrobacter,s:Psychrobacter_pacificensis	1.01052
d:Bacteria,p:Proteobacteria,c:Gammaproteobacteria,o:Alteromonadales,f:Pseudoalteromonadaceae,g:Psychrosphaera,s:Psychrosphaera_aestuarii	1.01013
d:Bacteria,p:Proteobacteria,c:Gammaproteobacteria,o:Vibrionales,f:Vibrionaceae,g:Catenococcus	1.00985
d:Bacteria,p:Proteobacteria,c:Alphaproteobacteria,o:Rhodospirillales,f:Rhodospirillaceae	1.00961
d:Bacteria,p:Planctomycetes,c:Planctomycetia,o:Planctomycetales,f:Planctomycetaceae	1.00952
d:Bacteria,p:Proteobacteria,c:Alphaproteobacteria,o:Sphingomonadales,f:Sphingomonadaceae,g:Sphingomonas,s:Sphingomonas_hankookensis	1.0092
d:Bacteria,p:Firmicutes,c:Bacilli,o:Bacillales,f:Staphylococcaceae,g:Staphylococcus,s:Staphylococcus_warneri	1.0087
d:Bacteria,p:Chloroflexi	1.00811
d:Bacteria,p:Bacteroidetes,c:Flavobacteriia,o:Flavobacteriales,f:Flavobacteriaceae,g:Cloacibacterium,s:Cloacibacterium_normanense	1.00535
d:Bacteria,p:Proteobacteria,c:Alphaproteobacteria,o:Rhodobacterales,f:Rhodobacteraceae,g:Gemmobacter,s:Gemmobacter_aquaticus	1.00478
d:Bacteria,p:Firmicutes,c:Bacilli,o:Bacillales,f:Planococcaceae,g:Kurthia,s:Kurthia_gibsonii	1.00435
d:Bacteria,p:Firmicutes,c:Bacilli,o:Lactobacillales,f:Carnobacteriaceae,g:Granulicatella,s:Granulicatella_adiacens	1.0036
d:Bacteria,p:Firmicutes,c:Bacilli,o:Bacillales,f:Staphylococcaceae,g:Staphylococcus,s:Staphylococcus_petrasii	1.00354
d:Bacteria,p:Proteobacteria,c:Alphaproteobacteria,o:Rhodobacterales,f:Rhodobacteraceae,g:Paracoccus,s:Paracoccus_contaminans	1.00295
d:Bacteria,p:Actinobacteria,c:Actinobacteria,o:Actinomycetales,f:Nocardioidaceae,g:Nocardioides,s:Nocardioides_mesophilus	1.00051
1Taxonomy codes correspond with the official KEGG codes for organisms (https://www.genome.jp/kegg/catalog/org_list.html) as follows: abab:Acinetobacter baumannii BJAB0715,acx:Azotobacter chroococcum,brl:Brevundimonas sp. LM2,bsb:Brevundimonas subvibrioides,bsd:Blastococcus saxobsidens,ccr:Caulobacter vibrioides CB15,cml:Carnobacterium maltaromaticum,cpe:Clostridium perfringens 13,det:Dehalococcoi…
