# Supplementary material for: Cross-Talk Between Intestinal Microbiota and Host Gene Expression in Gilthead Sea Bream (Sparus aurata) Juveniles: Insights in Fish Feeds for Increased Circularity and Resource Utilization
Source: Front Physiol. 2021 Oct 5;12:748265. doi: 10.3389/fphys.2021.748265 (PMC8523787; doi:10.3389/fphys.2021.748265)
Supplement: Supplementary file 5 [file Table_5.XLSX]

## Sheet: Hoja1
Supplementary Table 5. List of discriminant (VIP ≥ 1) OTUs with the genomic potential to express genes involved in differential (FDR < 0.05) pathways.
Pathway	Discriminant OTUs	Taxonomy1
Aminobenzoate degradation	38	abab,acx,brl,bsb,bsd,ccr,cml,cpe,det,edu,hpaz,mlo,mmar,nre,par,pba,pbw,pch,pcp,pde,pmk,pmon,ppf,prw,pye,red,rhm,saa,sagq,scap,sdt,snj,sxl,vag,vej,vsc,vsp,lmoi
Arginine and proline metabolism	38	abab,acx,brl,bsb,bsd,ccr,cml,cpe,det,edu,hpaz,mlo,mmar,nre,par,pba,pbw,pch,pcp,pde,pmk,pmon,ppf,prw,pye,red,rhm,saa,sagq,scap,sdt,snj,sxl,vag,vej,vsc,vsp,lmoi
Biotin metabolism	38	abab,acx,brl,bsb,bsd,ccr,cml,cpe,det,edu,hpaz,mlo,mmar,nre,par,pba,pbw,pch,pcp,pde,pmk,pmon,ppf,prw,pye,red,rhm,saa,sagq,scap,sdt,snj,sxl,vag,vej,vsc,vsp,lmoi
Carbon fixation in photosynthetic organisms	38	abab,acx,brl,bsb,bsd,ccr,cml,cpe,det,edu,hpaz,mlo,mmar,nre,par,pba,pbw,pch,pcp,pde,pmk,pmon,ppf,prw,pye,red,rhm,saa,sagq,scap,sdt,snj,sxl,vag,vej,vsc,vsp,lmoi
Cyanoamino acid metabolism	38	abab,acx,brl,bsb,bsd,ccr,cml,cpe,det,edu,hpaz,mlo,mmar,nre,par,pba,pbw,pch,pcp,pde,pmk,pmon,ppf,prw,pye,red,rhm,saa,sagq,scap,sdt,snj,sxl,vag,vej,vsc,vsp,lmoi
Fatty acid biosynthesis	38	abab,acx,brl,bsb,bsd,ccr,cml,cpe,det,edu,hpaz,mlo,mmar,nre,par,pba,pbw,pch,pcp,pde,pmk,pmon,ppf,prw,pye,red,rhm,saa,sagq,scap,sdt,snj,sxl,vag,vej,vsc,vsp,lmoi
Folate biosynthesis	38	abab,acx,brl,bsb,bsd,ccr,cml,cpe,det,edu,hpaz,mlo,mmar,nre,par,pba,pbw,pch,pcp,pde,pmk,pmon,ppf,prw,pye,red,rhm,saa,sagq,scap,sdt,snj,sxl,vag,vej,vsc,vsp,lmoi
Novobiocin biosynthesis	38	abab,acx,brl,bsb,bsd,ccr,cml,cpe,det,edu,hpaz,mlo,mmar,nre,par,pba,pbw,pch,pcp,pde,pmk,pmon,ppf,prw,pye,red,rhm,saa,sagq,scap,sdt,snj,sxl,vag,vej,vsc,vsp,lmoi
Oxidative phosphorylation	38	abab,acx,brl,bsb,bsd,ccr,cml,cpe,det,edu,hpaz,mlo,mmar,nre,par,pba,pbw,pch,pcp,pde,pmk,pmon,ppf,prw,pye,red,rhm,saa,sagq,scap,sdt,snj,sxl,vag,vej,vsc,vsp,lmoi
Pantothenate and CoA biosynthesis	38	abab,acx,brl,bsb,bsd,ccr,cml,cpe,det,edu,hpaz,mlo,mmar,nre,par,pba,pbw,pch,pcp,pde,pmk,pmon,ppf,prw,pye,red,rhm,saa,sagq,scap,sdt,snj,sxl,vag,vej,vsc,vsp,lmoi
Porphyrin and chlorophyll metabolism	38	abab,acx,brl,bsb,bsd,ccr,cml,cpe,det,edu,hpaz,mlo,mmar,nre,par,pba,pbw,pch,pcp,pde,pmk,pmon,ppf,prw,pye,red,rhm,saa,sagq,scap,sdt,snj,sxl,vag,vej,vsc,vsp,lmoi
Valine, leucine and isoleucine biosynthesis	38	abab,acx,brl,bsb,bsd,ccr,cml,cpe,det,edu,hpaz,mlo,mmar,nre,par,pba,pbw,pch,pcp,pde,pmk,pmon,ppf,prw,pye,red,rhm,saa,sagq,scap,sdt,snj,sxl,vag,vej,vsc,vsp,lmoi
Biofilm formation - Pseudomonas aeruginosa	37	abab,acx,brl,bsb,bsd,ccr,cml,det,edu,hpaz,mlo,mmar,nre,par,pba,pbw,pch,pcp,pde,pmk,pmon,ppf,prw,pye,red,rhm,saa,sagq,scap,sdt,snj,sxl,vag,vej,vsc,vsp,lmoi
Lipoic acid metabolism	36	abab,acx,brl,bsb,bsd,ccr,cml,edu,hpaz,mlo,mmar,nre,par,pba,pbw,pch,pcp,pde,pmk,pmon,ppf,prw,pye,red,rhm,saa,sagq,scap,sdt,snj,sxl,vag,vej,vsc,vsp,lmoi
Styrene degradation	35	abab,acx,brl,bsb,bsd,ccr,cml,cpe,edu,mlo,mmar,nre,par,pba,pbw,pch,pcp,pde,pmk,pmon,ppf,prw,pye,red,rhm,saa,sagq,scap,snj,sxl,vag,vej,vsc,vsp,lmoi
Phosphonate and phosphinate metabolism	33	abab,brl,bsb,ccr,cml,edu,hpaz,mlo,mmar,nre,par,pba,pbw,pch,pcp,pde,pmk,pmon,ppf,prw,pye,red,rhm,saa,sagq,scap,sdt,snj,sxl,vag,vej,vsp,lmoi
Biosynthesis of siderophore group nonribosomal peptides	30	abab,acx,brl,bsb,bsd,ccr,cml,hpaz,mmar,pba,pbw,pch,pcp,pde,pmk,pmon,ppf,pye,rhm,saa,sagq,scap,sdt,snj,sxl,vag,vej,vsc,vsp,lmoi
Phenylpropanoid biosynthesis	29	abab,acx,brl,bsb,bsd,ccr,cml,edu,hpaz,mlo,mmar,nre,pba,pbw,pch,pcp,pde,pmk,pmon,ppf,pye,red,rhm,snj,vag,vej,vsc,vsp,lmoi
Carotenoid biosynthesis	21	acx,brl,bsb,bsd,edu,mlo,mmar,nre,pch,pcp,pmk,pmon,ppf,pye,red,rhm,saa,scap,snj,sxl,lmoi
Cholesterol metabolism	11	brl,bsb,cpe,edu,nre,pye,red,rhm,sagq,snj,sxl
Neuroactive ligand-receptor interaction	11	brl,bsb,cpe,edu,nre,pye,red,rhm,sagq,snj,sxl
Vibrio cholerae infection	8	abab,hpaz,pbw,pch,pmk,vag,vsc,vsp
Indole alkaloid biosynthesis	5	bsd,mlo,mmar,pmon,ppf
Bacterial invasion of epithelial cells	4	pch,saa,sagq,sdt
Biosynthesis of type II polyketide products	4	bsd,mmar,pch,pcp
Tetracycline biosynthesis	3	pch,pcp,lmoi
Furfural degradation	2	nre,pye
Biosynthesis of enediyne antibiotics	1	mlo
Biosynthesis of type II polyketide backbone	1	lmoi
C-type lectin receptor signaling pathway	1	pye
Endocytosis	1	saa
NF-kappa B signaling pathway	1	pye
TNF signaling pathway	1	pye
VEGF signaling pathway	1	pye
1Taxonomy codes correspond with the official KEGG codes for organisms (https://www.genome.jp/kegg/catalog/org_list.html) as follows: abab:Acinetobacter baumannii BJAB0715,acx:Azotobacter chroococcum,brl:Brevundimonas sp. LM2,bsb:Brevundimonas subvibrioides,bsd:Blastococcus saxobsidens,ccr:Caulobacter vibrioides CB15,cml:Carnobacterium maltaromaticum,cpe:Clostridium perfringens 13,det:Dehalococcoi…
